# Supplementary material for: VNTR-DAT1 and COMTVal158Met Genotypes Modulate Mental Flexibility and Adaptive Behavior Skills in Down Syndrome
Source: Front Behav Neurosci. 2016 Oct 17;10:193. doi: 10.3389/fnbeh.2016.00193 (PMC5065956; doi:10.3389/fnbeh.2016.00193)
Supplement: Supplementary file 1 [file Table_1.XLSX]

## Sheet: Hoja1
Supplementary Table 1. Descriptive, demographic and cognitive data of the participants
	Descriptive Statistics
	Mean (SD)	N
SOCIO-DEMOGRAPHIC DATA
Male		35 (50.7%)
Female		34 (49.3%)
Age	25.29 (4.46)	69
IQ	45.15 (8.46)	69
Trisomy
Simple		65 (94.2%)
Translocation		2 (2.9%)
Mosaicism		1 (1.4%)
Partial trisomy		1 (1.4%)
PEN AND PENCIL EXECUTIVE ATTENTIONAL TASKS
Digits forward Span length	3.1 (0.82)	69
Digits backward Span length	1.74 (1.1)	69
Semantic Fluency Word Generation Task (SFWGT) Total words	10.29 (4.01)	69
Semantic Fluency Word Generation Task (SFWGT) Switching	4.04 (2.07)	69
Weigl Color-Form Sort Test (WCFST)	3.19 (1.98)	69
TOL DX number of solved items (0-10)	7.45 (2.84)	69
Cats and dogs (total inhibition time)**	20.74 (11.52)	69
CANTAB EXECUTIVE ATTENTIONAL TASKS
MOT Mean latency*	917.32 (310.41)	69
SSP Span length	3.74 (1.27)	69
SSP Mean time response	3309.11 (1065.50)	69
SRT Mean correct latency*	566.77 (229.29)	69
SRT Total correct trial	98.16 (2.85)	69
SSP Span length [reverse]	2.84 (1.50)	69
SSP Mean time response [reverse]*	3865.34 (1752.40)	69
FUNCTIONAL VARIABLES
ABAS Total Score	452.52 (100.79)	69
ABAS Self-direction	49.49 (14.42)	69
ABAS Social adaptive skills	52.42 (11.43)	69
DRM Total Score	11 (7.86)	69
DMR Cognitive Score	4.19 (5.11)	69
DMR Social Score	6.81 (4.15)	69
